# Supplementary material for: Platelet-Derived Extracellular Vesicles Promote Tenogenic Differentiation of Stem Cells on Bioengineered Living Fibers
Source: Int J Mol Sci. 2023 Feb 9;24(4):3516. doi: 10.3390/ijms24043516 (PMC9959969; doi:10.3390/ijms24043516)
Supplement: Supplementary file 1 [file ijms-24-03516-s001.zip]

Archive with 1 entries (1 files):
- ijms-2164392-supplementary.pdf
